# Supplementary material for: The Cyprus Institute of Neurology and Genetics, an emerging paradigm of a gender egalitarian organisation
Source: PLoS One. 2022 Sep 15;17(9):e0274356. doi: 10.1371/journal.pone.0274356 (PMC9477314; doi:10.1371/journal.pone.0274356)
Supplement: S9 Table — (XLSX) [file pone.0274356.s009.xlsx]

## Sheet: edjelist
from	to
AU_59	AU_101
AU_59	AU_81
AU_59	AU_86
AU_59	AU_84
AU_59	AU_108
AU_95	AU_7
AU_95	AU_69
AU_95	AU_15
AU_95	AU_55
AU_95	AU_64
AU_95	AU_75
AU_95	AU_48
AU_95	AU_28
AU_95	AU_65
AU_95	AU_30
AU_95	AU_50
AU_95	AU_106
AU_95	AU_37
AU_95	AU_60
AU_95	AU_6
AU_95	AU_71
AU_95	AU_10
AU_95	AU_72
AU_95	AU_26
AU_95	AU_94
AU_95	AU_57
AU_95	AU_34
AU_101	AU_102
AU_101	AU_81
AU_101	AU_21
AU_101	AU_78
AU_101	AU_86
AU_101	AU_84
AU_101	AU_108
AU_102	AU_39
AU_102	AU_14
AU_102	AU_21
AU_102	AU_36
AU_102	AU_76
AU_102	AU_78
AU_102	AU_86
AU_102	AU_83
AU_102	AU_63
AU_102	AU_90
AU_7	AU_93
AU_7	AU_22
AU_7	AU_15
AU_7	AU_53
AU_7	AU_99
AU_7	AU_82
AU_7	AU_105
AU_7	AU_100
AU_7	AU_55
AU_7	AU_13
AU_7	AU_58
AU_7	AU_64
AU_7	AU_97
AU_7	AU_103
AU_7	AU_38
AU_7	AU_109
AU_7	AU_3
AU_7	AU_40
AU_7	AU_31
AU_7	AU_32
AU_7	AU_73
AU_7	AU_96
AU_7	AU_79
AU_7	AU_42
AU_7	AU_49
AU_7	AU_88
AU_7	AU_106
AU_7	AU_45
AU_7	AU_37
AU_7	AU_11
AU_7	AU_5
AU_7	AU_12
AU_7	AU_60
AU_7	AU_104
AU_7	AU_92
AU_7	AU_29
AU_7	AU_24
AU_7	AU_74
AU_7	AU_77
AU_7	AU_72
AU_7	AU_27
AU_7	AU_26
AU_7	AU_4
AU_7	AU_94
AU_7	AU_63
AU_7	AU_52
AU_7	AU_107
AU_7	AU_98
AU_7	AU_2
AU_7	AU_108
AU_69	AU_55
AU_69	AU_58
AU_69	AU_64
AU_69	AU_75
AU_69	AU_40
AU_69	AU_42
AU_69	AU_86
AU_69	AU_37
AU_69	AU_71
AU_69	AU_10
AU_69	AU_94
AU_69	AU_2
AU_69	AU_57
AU_93	AU_22
AU_93	AU_15
AU_93	AU_97
AU_93	AU_21
AU_93	AU_49
AU_93	AU_88
AU_93	AU_45
AU_93	AU_12
AU_93	AU_60
AU_93	AU_104
AU_93	AU_92
AU_22	AU_15
AU_22	AU_13
AU_22	AU_97
AU_22	AU_21
AU_22	AU_32
AU_22	AU_49
AU_22	AU_45
AU_22	AU_12
AU_22	AU_60
AU_22	AU_104
AU_22	AU_92
AU_80	AU_105
AU_80	AU_100
AU_80	AU_58
AU_80	AU_3
AU_80	AU_40
AU_80	AU_35
AU_80	AU_106
AU_80	AU_43
AU_80	AU_5
AU_80	AU_77
AU_80	AU_98
AU_80	AU_2
AU_15	AU_97
AU_15	AU_49
AU_15	AU_45
AU_15	AU_12
AU_15	AU_60
AU_15	AU_104
AU_15	AU_92
AU_15	AU_94
AU_53	AU_58
AU_53	AU_68
AU_53	AU_40
AU_53	AU_31
AU_53	AU_79
AU_53	AU_41
AU_53	AU_77
AU_53	AU_72
AU_53	AU_27
AU_53	AU_63
AU_53	AU_98
AU_53	AU_2
AU_53	AU_108
AU_39	AU_14
AU_39	AU_21
AU_39	AU_23
AU_39	AU_36
AU_39	AU_76
AU_39	AU_78
AU_39	AU_86
AU_39	AU_83
AU_39	AU_63
AU_39	AU_90
AU_39	AU_2
AU_99	AU_82
AU_99	AU_105
AU_99	AU_31
AU_99	AU_24
AU_99	AU_77
AU_99	AU_63
AU_99	AU_98
AU_99	AU_108
AU_82	AU_105
AU_82	AU_100
AU_82	AU_103
AU_82	AU_3
AU_82	AU_40
AU_82	AU_31
AU_82	AU_33
AU_82	AU_5
AU_82	AU_6
AU_82	AU_24
AU_82	AU_77
AU_82	AU_72
AU_82	AU_26
AU_82	AU_63
AU_82	AU_52
AU_82	AU_98
AU_82	AU_108
AU_105	AU_100
AU_105	AU_103
AU_105	AU_3
AU_105	AU_35
AU_105	AU_31
AU_105	AU_43
AU_105	AU_5
AU_105	AU_77
AU_105	AU_26
AU_105	AU_63
AU_105	AU_52
AU_105	AU_98
AU_105	AU_108
AU_105	AU_34
AU_100	AU_55
AU_100	AU_64
AU_100	AU_3
AU_100	AU_40
AU_100	AU_35
AU_100	AU_31
AU_100	AU_48
AU_100	AU_16
AU_100	AU_110
AU_100	AU_33
AU_100	AU_43
AU_100	AU_5
AU_100	AU_77
AU_100	AU_72
AU_100	AU_4
AU_100	AU_98
AU_100	AU_2
AU_81	AU_21
AU_81	AU_86
AU_81	AU_84
AU_81	AU_108
AU_55	AU_13
AU_55	AU_64
AU_55	AU_75
AU_55	AU_3
AU_55	AU_31
AU_55	AU_16
AU_55	AU_62
AU_55	AU_76
AU_55	AU_37
AU_55	AU_11
AU_55	AU_71
AU_55	AU_10
AU_55	AU_83
AU_55	AU_72
AU_55	AU_4
AU_55	AU_94
AU_55	AU_63
AU_55	AU_57
AU_55	AU_17
AU_13	AU_64
AU_13	AU_40
AU_13	AU_31
AU_13	AU_36
AU_13	AU_62
AU_13	AU_11
AU_13	AU_5
AU_13	AU_60
AU_13	AU_18
AU_13	AU_77
AU_13	AU_90
AU_13	AU_98
AU_13	AU_2
AU_13	AU_108
AU_13	AU_17
AU_58	AU_97
AU_58	AU_3
AU_58	AU_40
AU_58	AU_31
AU_58	AU_32
AU_58	AU_73
AU_58	AU_96
AU_58	AU_79
AU_58	AU_106
AU_58	AU_86
AU_58	AU_9
AU_58	AU_5
AU_58	AU_60
AU_58	AU_29
AU_58	AU_74
AU_58	AU_77
AU_58	AU_72
AU_58	AU_27
AU_58	AU_4
AU_58	AU_63
AU_58	AU_107
AU_58	AU_2
AU_58	AU_108
AU_64	AU_75
AU_64	AU_3
AU_64	AU_31
AU_64	AU_32
AU_64	AU_36
AU_64	AU_16
AU_64	AU_37
AU_64	AU_71
AU_64	AU_10
AU_64	AU_72
AU_64	AU_27
AU_64	AU_4
AU_64	AU_94
AU_64	AU_107
AU_64	AU_90
AU_64	AU_57
AU_75	AU_37
AU_75	AU_71
AU_75	AU_10
AU_75	AU_94
AU_75	AU_57
AU_8	AU_46
AU_68	AU_1
AU_68	AU_41
AU_68	AU_72
AU_68	AU_2
AU_14	AU_40
AU_14	AU_21
AU_14	AU_36
AU_14	AU_76
AU_14	AU_78
AU_14	AU_86
AU_14	AU_83
AU_14	AU_63
AU_97	AU_49
AU_97	AU_88
AU_97	AU_45
AU_97	AU_87
AU_97	AU_12
AU_97	AU_60
AU_97	AU_104
AU_97	AU_92
AU_97	AU_77
AU_97	AU_72
AU_97	AU_4
AU_66	AU_26
AU_66	AU_52
AU_66	AU_108
AU_66	AU_85
AU_103	AU_31
AU_103	AU_77
AU_103	AU_26
AU_103	AU_52
AU_103	AU_98
AU_103	AU_108
AU_38	AU_5
AU_38	AU_60
AU_38	AU_74
AU_38	AU_107
AU_109	AU_32
AU_109	AU_42
AU_109	AU_72
AU_109	AU_4
AU_109	AU_52
AU_109	AU_108
AU_3	AU_40
AU_3	AU_35
AU_3	AU_31
AU_3	AU_32
AU_3	AU_16
AU_3	AU_110
AU_3	AU_33
AU_3	AU_106
AU_3	AU_43
AU_3	AU_5
AU_3	AU_29
AU_3	AU_77
AU_3	AU_72
AU_3	AU_4
AU_3	AU_98
AU_3	AU_2
AU_40	AU_31
AU_40	AU_32
AU_40	AU_73
AU_40	AU_96
AU_40	AU_79
AU_40	AU_91
AU_40	AU_110
AU_40	AU_106
AU_40	AU_86
AU_40	AU_9
AU_40	AU_11
AU_40	AU_5
AU_40	AU_29
AU_40	AU_74
AU_40	AU_77
AU_40	AU_83
AU_40	AU_27
AU_40	AU_63
AU_40	AU_107
AU_40	AU_98
AU_40	AU_2
AU_40	AU_108
AU_40	AU_17
AU_35	AU_43
AU_35	AU_77
AU_35	AU_98
AU_21	AU_56
AU_21	AU_32
AU_21	AU_36
AU_21	AU_78
AU_21	AU_86
AU_21	AU_60
AU_21	AU_83
AU_21	AU_63
AU_31	AU_79
AU_31	AU_16
AU_31	AU_62
AU_31	AU_76
AU_31	AU_11
AU_31	AU_77
AU_31	AU_83
AU_31	AU_72
AU_31	AU_4
AU_31	AU_63
AU_31	AU_98
AU_31	AU_108
AU_31	AU_17
AU_31	AU_70
AU_56	AU_86
AU_48	AU_28
AU_48	AU_65
AU_48	AU_30
AU_48	AU_106
AU_48	AU_94
AU_32	AU_73
AU_32	AU_96
AU_32	AU_79
AU_32	AU_106
AU_32	AU_37
AU_32	AU_5
AU_32	AU_60
AU_32	AU_29
AU_32	AU_72
AU_32	AU_27
AU_32	AU_4
AU_32	AU_94
AU_32	AU_63
AU_32	AU_107
AU_32	AU_2
AU_28	AU_65
AU_28	AU_30
AU_28	AU_106
AU_28	AU_94
AU_47	AU_37
AU_47	AU_26
AU_47	AU_94
AU_47	AU_52
AU_47	AU_85
AU_47	AU_34
AU_20	AU_9
AU_20	AU_51
AU_20	AU_67
AU_20	AU_72
AU_20	AU_26
AU_20	AU_52
AU_20	AU_2
AU_23	AU_36
AU_23	AU_83
AU_23	AU_63
AU_73	AU_2
AU_25	AU_19
AU_25	AU_89
AU_25	AU_27
AU_25	AU_44
AU_25	AU_107
AU_19	AU_89
AU_19	AU_27
AU_19	AU_44
AU_19	AU_107
AU_89	AU_54
AU_89	AU_74
AU_89	AU_27
AU_89	AU_44
AU_89	AU_107
AU_96	AU_2
AU_36	AU_76
AU_36	AU_78
AU_36	AU_86
AU_36	AU_83
AU_36	AU_63
AU_36	AU_90
AU_1	AU_72
AU_61	AU_74
AU_61	AU_27
AU_61	AU_44
AU_61	AU_107
AU_79	AU_77
AU_79	AU_27
AU_79	AU_63
AU_79	AU_108
AU_91	AU_110
AU_91	AU_106
AU_91	AU_9
AU_91	AU_2
AU_16	AU_77
AU_16	AU_72
AU_16	AU_4
AU_16	AU_63
AU_16	AU_108
AU_16	AU_70
AU_42	AU_72
AU_42	AU_4
AU_42	AU_94
AU_49	AU_45
AU_49	AU_12
AU_49	AU_60
AU_49	AU_104
AU_49	AU_92
AU_49	AU_77
AU_49	AU_72
AU_49	AU_4
AU_62	AU_11
AU_62	AU_2
AU_62	AU_17
AU_110	AU_106
AU_110	AU_9
AU_110	AU_5
AU_110	AU_2
AU_33	AU_5
AU_33	AU_98
AU_88	AU_45
AU_88	AU_87
AU_88	AU_12
AU_88	AU_60
AU_65	AU_30
AU_65	AU_106
AU_65	AU_94
AU_30	AU_94
AU_54	AU_74
AU_54	AU_27
AU_54	AU_107
AU_76	AU_78
AU_76	AU_86
AU_76	AU_83
AU_76	AU_63
AU_78	AU_86
AU_78	AU_83
AU_78	AU_63
AU_78	AU_90
AU_50	AU_72
AU_50	AU_94
AU_41	AU_72
AU_41	AU_2
AU_106	AU_9
AU_106	AU_5
AU_106	AU_29
AU_106	AU_94
AU_106	AU_2
AU_43	AU_77
AU_43	AU_98
AU_45	AU_87
AU_45	AU_12
AU_45	AU_60
AU_86	AU_83
AU_86	AU_63
AU_86	AU_90
AU_86	AU_2
AU_86	AU_84
AU_86	AU_108
AU_37	AU_71
AU_37	AU_10
AU_37	AU_72
AU_37	AU_27
AU_37	AU_26
AU_37	AU_4
AU_37	AU_94
AU_37	AU_107
AU_37	AU_2
AU_37	AU_57
AU_37	AU_85
AU_87	AU_12
AU_87	AU_60
AU_9	AU_5
AU_9	AU_51
AU_9	AU_67
AU_9	AU_72
AU_9	AU_26
AU_9	AU_52
AU_9	AU_2
AU_11	AU_5
AU_11	AU_98
AU_11	AU_17
AU_5	AU_29
AU_5	AU_74
AU_5	AU_107
AU_5	AU_98
AU_5	AU_2
AU_51	AU_67
AU_51	AU_72
AU_51	AU_26
AU_51	AU_52
AU_51	AU_2
AU_12	AU_60
AU_12	AU_104
AU_12	AU_92
AU_12	AU_77
AU_12	AU_72
AU_12	AU_4
AU_60	AU_104
AU_60	AU_92
AU_60	AU_77
AU_60	AU_72
AU_60	AU_4
AU_60	AU_94
AU_104	AU_92
AU_29	AU_2
AU_67	AU_72
AU_67	AU_26
AU_67	AU_52
AU_67	AU_2
AU_6	AU_24
AU_6	AU_77
AU_6	AU_98
AU_18	AU_77
AU_18	AU_17
AU_24	AU_77
AU_24	AU_63
AU_24	AU_107
AU_24	AU_98
AU_74	AU_27
AU_74	AU_44
AU_74	AU_107
AU_74	AU_2
AU_77	AU_72
AU_77	AU_27
AU_77	AU_26
AU_77	AU_4
AU_77	AU_63
AU_77	AU_107
AU_77	AU_98
AU_77	AU_2
AU_77	AU_108
AU_77	AU_17
AU_77	AU_34
AU_71	AU_10
AU_71	AU_26
AU_71	AU_94
AU_71	AU_2
AU_71	AU_57
AU_10	AU_26
AU_10	AU_94
AU_10	AU_2
AU_10	AU_57
AU_83	AU_63
AU_83	AU_90
AU_83	AU_2
AU_72	AU_27
AU_72	AU_26
AU_72	AU_4
AU_72	AU_94
AU_72	AU_52
AU_72	AU_107
AU_72	AU_2
AU_72	AU_108
AU_27	AU_4
AU_27	AU_44
AU_27	AU_94
AU_27	AU_107
AU_26	AU_94
AU_26	AU_63
AU_26	AU_52
AU_26	AU_98
AU_26	AU_2
AU_26	AU_108
AU_26	AU_85
AU_26	AU_34
AU_4	AU_94
AU_4	AU_107
AU_4	AU_2
AU_4	AU_108
AU_44	AU_107
AU_94	AU_107
AU_94	AU_98
AU_94	AU_2
AU_94	AU_57
AU_94	AU_85
AU_94	AU_34
AU_63	AU_90
AU_63	AU_98
AU_63	AU_2
AU_63	AU_108
AU_52	AU_98
AU_52	AU_2
AU_52	AU_108
AU_52	AU_85
AU_107	AU_98
AU_107	AU_2
AU_98	AU_2
AU_98	AU_108
AU_98	AU_34
AU_2	AU_17
AU_84	AU_108
AU_108	AU_70
AU_108	AU_34
AU_85	AU_34

## Sheet: attributes
PseudoID	Sex	Head
AU_59	F	NonHead
AU_95	M	NonHead
AU_101	F	NonHead
AU_102	F	NonHead
AU_7	M	Head
AU_69	F	NonHead
AU_93	F	NonHead
AU_22	F	NonHead
AU_80	F	NonHead
AU_15	F	NonHead
AU_53	F	Head
AU_39	F	NonHead
AU_99	F	NonHead
AU_82	M	NonHead
AU_105	F	NonHead
AU_100	M	NonHead
AU_81	M	NonHead
AU_55	F	NonHead
AU_13	F	NonHead
AU_58	F	NonHead
AU_64	M	NonHead
AU_75	M	NonHead
AU_8	M	NonHead
AU_68	F	NonHead
AU_14	F	NonHead
AU_97	M	NonHead
AU_66	F	NonHead
AU_103	F	NonHead
AU_38	F	NonHead
AU_109	F	NonHead
AU_3	M	Head
AU_40	M	NonHead
AU_35	M	NonHead
AU_21	M	NonHead
AU_31	M	NonHead
AU_56	F	NonHead
AU_48	F	NonHead
AU_32	F	NonHead
AU_28	M	NonHead
AU_47	F	NonHead
AU_20	F	NonHead
AU_23	F	NonHead
AU_73	F	NonHead
AU_25	M	NonHead
AU_19	M	NonHead
AU_89	M	NonHead
AU_96	F	NonHead
AU_36	M	NonHead
AU_1	M	NonHead
AU_61	F	NonHead
AU_79	F	NonHead
AU_91	F	NonHead
AU_16	M	NonHead
AU_42	F	NonHead
AU_49	F	NonHead
AU_62	F	NonHead
AU_110	F	NonHead
AU_33	F	NonHead
AU_88	F	NonHead
AU_65	F	NonHead
AU_30	F	NonHead
AU_54	M	NonHead
AU_76	F	NonHead
AU_78	M	NonHead
AU_50	F	NonHead
AU_41	F	NonHead
AU_106	F	NonHead
AU_43	M	NonHead
AU_45	F	NonHead
AU_86	F	Head
AU_37	M	NonHead
AU_87	F	NonHead
AU_9	F	NonHead
AU_11	F	NonHead
AU_5	F	NonHead
AU_51	F	NonHead
AU_12	M	NonHead
AU_60	F	Head
AU_104	F	NonHead
AU_92	F	NonHead
AU_29	F	NonHead
AU_67	F	NonHead
AU_6	M	NonHead
AU_18	F	NonHead
AU_24	F	NonHead
AU_74	F	NonHead
AU_77	F	Head
AU_46	M	Head
AU_71	F	NonHead
AU_10	M	NonHead
AU_83	F	NonHead
AU_72	M	Head
AU_27	M	NonHead
AU_26	F	Head
AU_4	M	NonHead
AU_44	F	NonHead
AU_94	F	Head
AU_63	M	Head
AU_52	M	NonHead
AU_107	M	Head
AU_90	M	NonHead
AU_98	F	Head
AU_2	M	NonHead
AU_84	F	NonHead
AU_57	F	NonHead
AU_108	M	Head
AU_85	M	NonHead
AU_17	F	NonHead
AU_70	F	NonHead
AU_34	F	NonHead
