# Supplementary material for: The Cyprus Institute of Neurology and Genetics, an emerging paradigm of a gender egalitarian organisation
Source: PLoS One. 2022 Sep 15;17(9):e0274356. doi: 10.1371/journal.pone.0274356 (PMC9477314; doi:10.1371/journal.pone.0274356)
Supplement: S10 Table — (XLSX) [file pone.0274356.s010.xlsx]

## Sheet: edjelist_department
from	to
AU_1	AU_3
AU_1	AU_17
AU_1	AU_70
AU_1	AU_104
AU_1	AU_106
AU_2	AU_5
AU_2	AU_6
AU_2	AU_10
AU_2	AU_18
AU_2	AU_21
AU_2	AU_22
AU_2	AU_37
AU_2	AU_39
AU_2	AU_60
AU_2	AU_61
AU_2	AU_65
AU_2	AU_67
AU_2	AU_71
AU_2	AU_78
AU_2	AU_83
AU_2	AU_89
AU_2	AU_90
AU_2	AU_92
AU_2	AU_94
AU_2	AU_97
AU_2	AU_105
AU_2	AU_110
AU_3	AU_4
AU_3	AU_17
AU_3	AU_34
AU_3	AU_64
AU_3	AU_70
AU_3	AU_104
AU_3	AU_106
AU_4	AU_12
AU_4	AU_25
AU_4	AU_34
AU_4	AU_48
AU_4	AU_63
AU_4	AU_64
AU_4	AU_70
AU_4	AU_91
AU_4	AU_98
AU_4	AU_101
AU_5	AU_7
AU_5	AU_8
AU_5	AU_10
AU_5	AU_11
AU_5	AU_13
AU_5	AU_14
AU_5	AU_15
AU_5	AU_16
AU_5	AU_18
AU_5	AU_19
AU_5	AU_20
AU_5	AU_21
AU_5	AU_26
AU_5	AU_28
AU_5	AU_29
AU_5	AU_30
AU_5	AU_31
AU_5	AU_32
AU_5	AU_35
AU_5	AU_38
AU_5	AU_43
AU_5	AU_47
AU_5	AU_51
AU_5	AU_54
AU_5	AU_55
AU_5	AU_59
AU_5	AU_67
AU_5	AU_69
AU_5	AU_71
AU_5	AU_74
AU_5	AU_75
AU_5	AU_77
AU_5	AU_78
AU_5	AU_79
AU_5	AU_80
AU_5	AU_81
AU_5	AU_85
AU_5	AU_86
AU_5	AU_87
AU_5	AU_92
AU_5	AU_93
AU_5	AU_94
AU_5	AU_95
AU_5	AU_97
AU_5	AU_98
AU_5	AU_99
AU_5	AU_100
AU_5	AU_102
AU_5	AU_103
AU_5	AU_106
AU_6	AU_18
AU_6	AU_20
AU_6	AU_21
AU_6	AU_22
AU_6	AU_32
AU_6	AU_54
AU_6	AU_70
AU_6	AU_71
AU_6	AU_89
AU_6	AU_90
AU_6	AU_97
AU_6	AU_103
AU_6	AU_105
AU_7	AU_8
AU_7	AU_10
AU_7	AU_26
AU_7	AU_34
AU_7	AU_55
AU_7	AU_59
AU_7	AU_69
AU_7	AU_77
AU_7	AU_78
AU_7	AU_79
AU_7	AU_80
AU_8	AU_10
AU_8	AU_19
AU_8	AU_26
AU_8	AU_34
AU_8	AU_38
AU_8	AU_55
AU_8	AU_69
AU_8	AU_77
AU_8	AU_78
AU_8	AU_79
AU_8	AU_80
AU_9	AU_15
AU_9	AU_16
AU_9	AU_20
AU_9	AU_31
AU_9	AU_32
AU_9	AU_33
AU_9	AU_67
AU_9	AU_68
AU_9	AU_75
AU_9	AU_87
AU_9	AU_102
AU_9	AU_103
AU_10	AU_26
AU_10	AU_55
AU_10	AU_69
AU_10	AU_77
AU_10	AU_78
AU_10	AU_79
AU_10	AU_80
AU_10	AU_97
AU_11	AU_20
AU_11	AU_24
AU_11	AU_32
AU_11	AU_35
AU_11	AU_51
AU_11	AU_66
AU_11	AU_87
AU_11	AU_92
AU_11	AU_93
AU_11	AU_98
AU_11	AU_102
AU_11	AU_103
AU_11	AU_106
AU_12	AU_25
AU_12	AU_34
AU_12	AU_42
AU_12	AU_48
AU_12	AU_63
AU_12	AU_64
AU_12	AU_70
AU_12	AU_91
AU_12	AU_98
AU_12	AU_101
AU_12	AU_103
AU_13	AU_14
AU_13	AU_15
AU_13	AU_35
AU_13	AU_85
AU_13	AU_87
AU_13	AU_98
AU_13	AU_102
AU_13	AU_106
AU_14	AU_15
AU_14	AU_16
AU_14	AU_28
AU_14	AU_31
AU_14	AU_32
AU_14	AU_35
AU_14	AU_58
AU_14	AU_75
AU_14	AU_83
AU_14	AU_85
AU_14	AU_87
AU_14	AU_92
AU_14	AU_94
AU_14	AU_98
AU_14	AU_99
AU_14	AU_102
AU_14	AU_106
AU_15	AU_16
AU_15	AU_28
AU_15	AU_31
AU_15	AU_33
AU_15	AU_35
AU_15	AU_68
AU_15	AU_75
AU_15	AU_87
AU_15	AU_94
AU_15	AU_98
AU_15	AU_99
AU_15	AU_102
AU_15	AU_106
AU_15	AU_110
AU_16	AU_18
AU_16	AU_21
AU_16	AU_31
AU_16	AU_32
AU_16	AU_33
AU_16	AU_35
AU_16	AU_37
AU_16	AU_53
AU_16	AU_57
AU_16	AU_58
AU_16	AU_68
AU_16	AU_75
AU_16	AU_87
AU_16	AU_92
AU_16	AU_95
AU_16	AU_102
AU_16	AU_103
AU_17	AU_34
AU_17	AU_70
AU_17	AU_104
AU_17	AU_106
AU_18	AU_19
AU_18	AU_21
AU_18	AU_22
AU_18	AU_31
AU_18	AU_35
AU_18	AU_53
AU_18	AU_56
AU_18	AU_63
AU_18	AU_71
AU_18	AU_74
AU_18	AU_89
AU_18	AU_90
AU_18	AU_91
AU_18	AU_92
AU_18	AU_95
AU_18	AU_97
AU_18	AU_98
AU_18	AU_105
AU_18	AU_108
AU_19	AU_21
AU_19	AU_32
AU_19	AU_35
AU_19	AU_48
AU_19	AU_56
AU_19	AU_74
AU_19	AU_75
AU_19	AU_78
AU_19	AU_84
AU_19	AU_87
AU_19	AU_101
AU_19	AU_102
AU_19	AU_103
AU_19	AU_106
AU_19	AU_108
AU_20	AU_26
AU_20	AU_31
AU_20	AU_32
AU_20	AU_35
AU_20	AU_38
AU_20	AU_43
AU_20	AU_47
AU_20	AU_51
AU_20	AU_67
AU_20	AU_70
AU_20	AU_73
AU_20	AU_75
AU_20	AU_78
AU_20	AU_81
AU_20	AU_86
AU_20	AU_87
AU_20	AU_92
AU_20	AU_93
AU_20	AU_95
AU_20	AU_98
AU_20	AU_100
AU_20	AU_103
AU_20	AU_106
AU_21	AU_22
AU_21	AU_31
AU_21	AU_35
AU_21	AU_38
AU_21	AU_48
AU_21	AU_53
AU_21	AU_71
AU_21	AU_89
AU_21	AU_90
AU_21	AU_92
AU_21	AU_93
AU_21	AU_95
AU_21	AU_97
AU_21	AU_100
AU_21	AU_101
AU_21	AU_105
AU_22	AU_71
AU_22	AU_89
AU_22	AU_90
AU_22	AU_97
AU_22	AU_105
AU_23	AU_88
AU_24	AU_49
AU_24	AU_66
AU_24	AU_92
AU_24	AU_103
AU_25	AU_32
AU_25	AU_34
AU_25	AU_48
AU_25	AU_63
AU_25	AU_64
AU_25	AU_70
AU_25	AU_91
AU_25	AU_98
AU_26	AU_55
AU_26	AU_59
AU_26	AU_69
AU_26	AU_72
AU_26	AU_77
AU_26	AU_78
AU_26	AU_79
AU_26	AU_80
AU_26	AU_87
AU_26	AU_92
AU_26	AU_95
AU_27	AU_94
AU_27	AU_99
AU_27	AU_106
AU_27	AU_107
AU_28	AU_35
AU_28	AU_87
AU_28	AU_94
AU_28	AU_99
AU_28	AU_102
AU_28	AU_106
AU_29	AU_75
AU_29	AU_78
AU_29	AU_86
AU_29	AU_100
AU_30	AU_38
AU_30	AU_54
AU_30	AU_92
AU_30	AU_95
AU_30	AU_99
AU_30	AU_106
AU_31	AU_32
AU_31	AU_33
AU_31	AU_35
AU_31	AU_38
AU_31	AU_53
AU_31	AU_57
AU_31	AU_58
AU_31	AU_67
AU_31	AU_68
AU_31	AU_75
AU_31	AU_81
AU_31	AU_87
AU_31	AU_92
AU_31	AU_95
AU_31	AU_102
AU_31	AU_103
AU_32	AU_35
AU_32	AU_38
AU_32	AU_43
AU_32	AU_47
AU_32	AU_51
AU_32	AU_52
AU_32	AU_57
AU_32	AU_67
AU_32	AU_70
AU_32	AU_73
AU_32	AU_74
AU_32	AU_75
AU_32	AU_81
AU_32	AU_86
AU_32	AU_87
AU_32	AU_91
AU_32	AU_93
AU_32	AU_98
AU_32	AU_100
AU_32	AU_102
AU_32	AU_103
AU_32	AU_106
AU_32	AU_108
AU_33	AU_68
AU_33	AU_87
AU_33	AU_102
AU_34	AU_36
AU_34	AU_38
AU_34	AU_48
AU_34	AU_64
AU_34	AU_70
AU_34	AU_78
AU_34	AU_91
AU_34	AU_98
AU_35	AU_51
AU_35	AU_53
AU_35	AU_56
AU_35	AU_63
AU_35	AU_74
AU_35	AU_87
AU_35	AU_91
AU_35	AU_92
AU_35	AU_95
AU_35	AU_98
AU_35	AU_102
AU_35	AU_106
AU_35	AU_108
AU_35	AU_109
AU_36	AU_70
AU_37	AU_39
AU_37	AU_60
AU_37	AU_61
AU_37	AU_67
AU_37	AU_97
AU_38	AU_43
AU_38	AU_47
AU_38	AU_51
AU_38	AU_67
AU_38	AU_71
AU_38	AU_75
AU_38	AU_78
AU_38	AU_81
AU_38	AU_92
AU_38	AU_93
AU_38	AU_95
AU_38	AU_97
AU_38	AU_98
AU_38	AU_100
AU_38	AU_103
AU_39	AU_60
AU_39	AU_61
AU_39	AU_67
AU_39	AU_97
AU_40	AU_71
AU_40	AU_94
AU_40	AU_97
AU_40	AU_99
AU_40	AU_107
AU_40	AU_110
AU_41	AU_73
AU_41	AU_76
AU_41	AU_82
AU_41	AU_92
AU_41	AU_94
AU_41	AU_99
AU_41	AU_103
AU_42	AU_48
AU_42	AU_91
AU_42	AU_98
AU_43	AU_103
AU_44	AU_45
AU_44	AU_46
AU_44	AU_93
AU_44	AU_96
AU_44	AU_100
AU_45	AU_46
AU_45	AU_93
AU_45	AU_96
AU_45	AU_100
AU_46	AU_62
AU_46	AU_86
AU_46	AU_93
AU_46	AU_96
AU_46	AU_100
AU_47	AU_103
AU_48	AU_63
AU_48	AU_64
AU_48	AU_70
AU_48	AU_91
AU_48	AU_98
AU_48	AU_101
AU_49	AU_92
AU_50	AU_86
AU_50	AU_93
AU_50	AU_96
AU_50	AU_100
AU_51	AU_87
AU_51	AU_93
AU_51	AU_98
AU_51	AU_106
AU_52	AU_57
AU_52	AU_67
AU_52	AU_73
AU_52	AU_103
AU_53	AU_87
AU_53	AU_92
AU_53	AU_95
AU_53	AU_98
AU_53	AU_106
AU_53	AU_109
AU_54	AU_92
AU_54	AU_95
AU_54	AU_97
AU_55	AU_69
AU_55	AU_77
AU_55	AU_78
AU_55	AU_79
AU_55	AU_80
AU_55	AU_87
AU_55	AU_92
AU_55	AU_95
AU_56	AU_74
AU_56	AU_103
AU_56	AU_108
AU_57	AU_67
AU_57	AU_73
AU_57	AU_75
AU_57	AU_103
AU_58	AU_75
AU_58	AU_102
AU_59	AU_69
AU_59	AU_72
AU_59	AU_77
AU_59	AU_78
AU_60	AU_61
AU_60	AU_67
AU_60	AU_97
AU_61	AU_97
AU_62	AU_86
AU_62	AU_93
AU_62	AU_100
AU_63	AU_64
AU_63	AU_70
AU_63	AU_91
AU_63	AU_98
AU_64	AU_70
AU_64	AU_91
AU_64	AU_98
AU_64	AU_101
AU_65	AU_92
AU_65	AU_97
AU_66	AU_92
AU_66	AU_103
AU_67	AU_73
AU_67	AU_75
AU_67	AU_81
AU_67	AU_97
AU_67	AU_103
AU_68	AU_87
AU_68	AU_102
AU_69	AU_72
AU_69	AU_77
AU_69	AU_78
AU_70	AU_91
AU_70	AU_98
AU_70	AU_101
AU_70	AU_103
AU_70	AU_104
AU_70	AU_106
AU_71	AU_89
AU_71	AU_90
AU_71	AU_92
AU_71	AU_93
AU_71	AU_94
AU_71	AU_95
AU_71	AU_97
AU_71	AU_100
AU_71	AU_103
AU_71	AU_105
AU_71	AU_107
AU_72	AU_77
AU_72	AU_78
AU_73	AU_75
AU_73	AU_76
AU_73	AU_82
AU_73	AU_92
AU_73	AU_94
AU_73	AU_99
AU_73	AU_103
AU_74	AU_75
AU_74	AU_102
AU_74	AU_108
AU_75	AU_81
AU_75	AU_86
AU_75	AU_100
AU_75	AU_102
AU_75	AU_103
AU_76	AU_82
AU_76	AU_92
AU_76	AU_94
AU_76	AU_99
AU_76	AU_103
AU_77	AU_78
AU_77	AU_79
AU_77	AU_80
AU_77	AU_87
AU_77	AU_92
AU_77	AU_95
AU_78	AU_79
AU_78	AU_80
AU_78	AU_87
AU_78	AU_92
AU_78	AU_95
AU_78	AU_97
AU_79	AU_80
AU_81	AU_103
AU_82	AU_92
AU_82	AU_94
AU_82	AU_99
AU_82	AU_103
AU_83	AU_85
AU_83	AU_87
AU_83	AU_102
AU_84	AU_87
AU_84	AU_108
AU_85	AU_87
AU_85	AU_98
AU_85	AU_100
AU_85	AU_102
AU_86	AU_93
AU_86	AU_96
AU_86	AU_100
AU_86	AU_103
AU_87	AU_92
AU_87	AU_93
AU_87	AU_94
AU_87	AU_95
AU_87	AU_98
AU_87	AU_100
AU_87	AU_102
AU_87	AU_103
AU_87	AU_106
AU_87	AU_108
AU_87	AU_110
AU_89	AU_90
AU_89	AU_94
AU_89	AU_97
AU_89	AU_103
AU_89	AU_105
AU_90	AU_94
AU_90	AU_97
AU_90	AU_103
AU_90	AU_105
AU_91	AU_98
AU_91	AU_101
AU_91	AU_103
AU_92	AU_93
AU_92	AU_94
AU_92	AU_95
AU_92	AU_97
AU_92	AU_99
AU_92	AU_100
AU_92	AU_103
AU_92	AU_106
AU_93	AU_95
AU_93	AU_96
AU_93	AU_97
AU_93	AU_100
AU_94	AU_97
AU_94	AU_98
AU_94	AU_99
AU_94	AU_102
AU_94	AU_103
AU_94	AU_106
AU_94	AU_107
AU_94	AU_110
AU_95	AU_97
AU_95	AU_100
AU_95	AU_103
AU_95	AU_106
AU_96	AU_100
AU_97	AU_100
AU_97	AU_102
AU_97	AU_103
AU_97	AU_105
AU_97	AU_107
AU_97	AU_110
AU_98	AU_101
AU_98	AU_102
AU_98	AU_103
AU_98	AU_106
AU_99	AU_102
AU_99	AU_103
AU_99	AU_106
AU_99	AU_107
AU_100	AU_102
AU_100	AU_103
AU_102	AU_103
AU_102	AU_106
AU_102	AU_110
AU_103	AU_108
AU_104	AU_106
AU_106	AU_109
AU_106	AU_110
AU_107	AU_110

## Sheet: attributes_department
PseudoID	Sex	Head
AU_1	F	Neurology Clinics
AU_2	M	Molecular Genetics Thalassaemia
AU_3	F	Molecular Virology
AU_4	F	Molecular Virology
AU_5	M	Clinical Genetics Clinic
AU_6	F	Molecular Genetics Thalassaemia
AU_7	F	Cytogenetics & Genomics
AU_8	F	Cytogenetics & Genomics
AU_9	F	Bioinformatics
AU_10	F	Cytogenetics & Genomics
AU_11	F	Neurology Clinics
AU_12	F	Neurology Clinics
AU_13	F	Neurogenetics
AU_14	M	Neurogenetics
AU_15	F	Neurogenetics
AU_16	M	Bioinformatics
AU_17	M	Molecular Virology
AU_18	F	Neurology Clinics
AU_19	F	Neurology Clinics
AU_20	F	Electron Microscopy & Molecular Pathology
AU_21	M	Molecular Genetics Function & Therapy
AU_22	M	Molecular Genetics Thalassaemia
AU_23	M	Electron Microscopy & Molecular Pathology
AU_24	F	Molecular Genetics Function & Therapy
AU_25	F	Neurology Clinics
AU_26	M	Cytogenetics & Genomics
AU_27	F	Biochemical Genetics
AU_28	F	Molecular Genetics Thalassaemia
AU_29	F	Cardiovascular & Forensic Genetics
AU_30	F	Molecular Genetics Function & Therapy
AU_31	M	Bioinformatics
AU_32	M	Electron Microscopy & Molecular Pathology
AU_33	M	Neurogenetics
AU_34	M	Molecular Virology
AU_35	M	Neurology Clinics
AU_36	F	Molecular Virology
AU_37	F	Molecular Genetics Thalassaemia
AU_38	F	Clinical Genetics Clinic
AU_39	M	Molecular Genetics Thalassaemia
AU_40	F	Biochemical Genetics
AU_41	F	Molecular Genetics Thalassaemia
AU_42	F	Biochemical Genetics
AU_43	F	Clinical Genetics Clinic
AU_44	M	Cardiovascular & Forensic Genetics
AU_45	M	Cardiovascular & Forensic Genetics
AU_46	M	Cardiovascular & Forensic Genetics
AU_47	F	Mouse Facility
AU_48	M	Mouse Facility
AU_49	M	Molecular Genetics Function & Therapy
AU_50	F	Cardiovascular & Forensic Genetics
AU_51	F	Neurology Clinics
AU_52	F	Molecular Genetics Thalassaemia
AU_53	M	Neurology Clinics
AU_54	F	Molecular Genetics Thalassaemia
AU_55	F	Cytogenetics & Genomics
AU_56	F	Neurology Clinics
AU_57	F	Electron Microscopy & Molecular Pathology
AU_58	F	Neurology Clinics
AU_59	F	Clinical Genetics Clinic
AU_60	F	Molecular Genetics Thalassaemia
AU_61	F	Electron Microscopy & Molecular Pathology
AU_62	M	Cardiovascular & Forensic Genetics
AU_63	F	Neurology Clinics
AU_64	M	Molecular Virology
AU_65	F	Molecular Genetics Function & Therapy
AU_66	F	Molecular Genetics Function & Therapy
AU_67	F	Biostatistics Unit
AU_68	M	Bioinformatics
AU_69	F	Cytogenetics & Genomics
AU_70	F	Molecular Virology
AU_71	M	Molecular Genetics Thalassaemia
AU_72	F	Cytogenetics & Genomics
AU_73	F	Electron Microscopy & Molecular Pathology
AU_74	F	Molecular Genetics Thalassaemia
AU_75	F	Biostatistics Unit
AU_76	F	Neurology Clinics
AU_77	M	Cytogenetics & Genomics
AU_78	F	Cytogenetics & Genomics
AU_79	F	Cytogenetics & Genomics
AU_80	F	Cytogenetics & Genomics
AU_81	F	Electron Microscopy & Molecular Pathology
AU_82	F	Cytogenetics & Genomics
AU_83	M	Neurogenetics
AU_84	F	Neurology Clinics
AU_85	F	Neurogenetics
AU_86	F	Cardiovascular & Forensic Genetics
AU_87	F	Neurology Clinics
AU_88	M	Electron Microscopy & Molecular Pathology
AU_89	F	Molecular Genetics Thalassaemia
AU_90	M	Molecular Genetics Thalassaemia
AU_91	F	Neurology Clinics
AU_92	M	Molecular Genetics Function & Therapy
AU_93	M	Cardiovascular & Forensic Genetics
AU_94	F	Biochemical Genetics
AU_95	M	Molecular Genetics Function & Therapy
AU_96	F	Cardiovascular & Forensic Genetics
AU_97	F	Molecular Genetics Thalassaemia
AU_98	M	Neurology Clinics
AU_99	M	Biochemical Genetics
AU_100	M	Cardiovascular & Forensic Genetics
AU_101	M	Mouse Facility
AU_102	F	Neurogenetics
AU_103	M	Electron Microscopy & Molecular Pathology
AU_104	F	Molecular Virology
AU_105	F	Molecular Genetics Thalassaemia
AU_106	M	Neurology Clinics
AU_107	M	Biochemical Genetics
AU_108	F	Neurology Clinics
AU_109	F	Neurology Clinics
AU_110	F	Biochemical Genetics
